# Supplementary material for: Interactions among Natural Active Ingredients to Improve the Efficiency of Rumen Fermentation In Vitro
Source: Animals (Basel). 2021 Apr 22;11(5):1205. doi: 10.3390/ani11051205 (PMC8144957; doi:10.3390/ani11051205)
Supplement: Supplementary file 1 [file animals-11-01205-s001.zip]

Archive with 1 entries (1 files):
- animals-1171591-supplementary.pdf
